# Supplementary material for: De Novo variants in the KMT2A (MLL) gene causing atypical Wiedemann-Steiner syndrome in two unrelated individuals identified by clinical exome sequencing
Source: BMC Med Genet. 2014 May 1;15:49. doi: 10.1186/1471-2350-15-49 (PMC4072606; doi:10.1186/1471-2350-15-49)
Supplement: Additional file 4 — Sequencing statistics and variant counts for all individuals. [file 1471-2350-15-49-S4.xlsx]

## Sheet: Sheet1
Sample	Total Base Pairs Generated	Average RefSeq Coverage	% RefSeq CDS Covered >=10x	Single nucleotide variants	Insertions and Deletions	Total Variants
Patient 1	14395023189	157x	0.95	21212	1063	22275
Father 1	14295280732	157x	0.95	21135	1007	22142
Mother 1	13852835039	151x	0.95	21265	1068	22333
Patient 2	10744929539	127x	0.94	21498	1253	22751
Father 2	9632356930	116x	0.94	21242	1221	22463
Mother 2	9104233229	110x	0.94	21435	1269	22704
Abbreviations:
"x": Average read depth
CDS: complete coding sequence
