# Supplementary material for: De Novo variants in the KMT2A (MLL) gene causing atypical Wiedemann-Steiner syndrome in two unrelated individuals identified by clinical exome sequencing
Source: BMC Med Genet. 2014 May 1;15:49. doi: 10.1186/1471-2350-15-49 (PMC4072606; doi:10.1186/1471-2350-15-49)
Supplement: Additional file 5 — Variant table for patient 1. [file 1471-2350-15-49-S5.xlsx]

## Sheet: Sheet1
					Zygosity (Alternate reads / total reads, variant allele frequency)
Chromosome	Position	Gene	Mode of inheritance	Quality	Patient 1	Father	Mother	Transcript	Protein Change	Exon	Intron	Minor allele frequency*	OMIM	Comment
11	118359338	KMT2A (MLL)	De novo	2800.31	Het (93/203, 46%)	Ref (0/231, 0%	Ref (0/218, 0%)	NM_001197104.1	c.4342T>C	p.Cys1448Arg	11/36	0	Wiedemann-Steiner Syndrome [605130]	Likely Pathogenic for WSS.
8	100520037	VPS13B	Compound heterozygous	3169.26	Het (57/122, 57%)	Het (47/107, 44%)	Ref (0/125, 0%)	NM_017890.3	-	-	-	0.0021	Cohen Syndrome [216550]	Variant is not in disease associated transcript and thus non-coding (intronic). Rare non-coding variants cannot be interpreted at this time.
8	100182333	VPS13B	Compound heterozygous	5201.89	Het (56/123, 46%)	Ref (0/153, 0%)	Het (72/127, 57%)	NM_017890.3	c.2275G>C	p.Val759Leu	16/62	0.0015	Cohen Syndrome [216550]	Possible carrier allele for Cohen syndrome.
Het, heterozygous
Ref, reference
* Minor allele frequency calculated using data from the 1000 Genomes project and the Exome Variant Server
